# Supplementary material for: Genetic diversity and connectivity of the Ostreid herpesvirus 1 populations in France: A first attempt to phylogeographic inference for a marine mollusc disease
Source: Virus Evol. 2022 Apr 23;8(1):veac039. doi: 10.1093/ve/veac039 (PMC9119428; doi:10.1093/ve/veac039)
Supplement: veac039_Supp [file veac039_supp.zip]

Archive with 7 entries (7 files):
- Supplementary Figures (S1 to S5).pdf
- TableS1.xlsx
- TableS2.xlsx
- TableS3.xlsx
- TableS4.xlsx
- TableS5.xlsx
- TableS6.xlsx
